# Supplementary material for: Deep Learning-Based Knee MRI Classification for Common Peroneal Nerve Palsy with Foot Drop
Source: Biomedicines. 2023 Nov 28;11(12):3171. doi: 10.3390/biomedicines11123171 (PMC10741167; doi:10.3390/biomedicines11123171)
Supplement: Supplementary file 1 [file biomedicines-11-03171-s001.zip]

Archive with 1 entries (1 files):
- biomedicines-2695284-supplementary.pdf
